# Supplementary material for: Using Microcystin Gene Copies to Determine Potentially-Toxic Blooms, Example from a Shallow Eutrophic Lake Peipsi
Source: Toxins (Basel). 2020 Mar 26;12(4):211. doi: 10.3390/toxins12040211 (PMC7232469; doi:10.3390/toxins12040211)
Supplement: Supplementary file 1 [file toxins-12-00211-s001.zip]

Archive with 3 entries (2 files):
- supp/
- supp/Supplementary material Table S1. Microscopy table.xlsx
- supp/toxins-721320 supp. for proofreading_KP.docx
