# Supplementary material for: Using Microcystin Gene Copies to Determine Potentially-Toxic Blooms, Example from a Shallow Eutrophic Lake Peipsi
Source: Toxins (Basel). 2020 Mar 26;12(4):211. doi: 10.3390/toxins12040211 (PMC7232469; doi:10.3390/toxins12040211)
Supplement: Supplementary file 1 [file toxins-12-00211-s001.zip › supp/Supplementary material Table S1. Microscopy table.xlsx]

## Sheet: Sheet1
Daatum	point	FBM	Microcystis sp.	M. aeruginosa	M. viridis	M. wesembergii	M. botrys	M. novacekii	M. firma	M. flosaquae	M. ichthyoblabe	Planktothrix agardhii	Planktothrix suspensa	Dolichospermum sp.	D. mendotae	D. circinale	D. flosaquae	D. fuscum	D. lemmermannii	D. crassum	D. perturbatum	D. planctonicum	D. spiroides	D. curvum	D. compactum	D. scheremetieviae	D. macrosporum	Aphanizomenon bm	Aphanizomenon sp.	Aph. flosaquae	Aph. skujae	Aph. gracile	Aph. klebahnii	Cuspidothrix issatschenkoi	Planktolyngbya sp.	Planktolyngbya brevicellularis	Plankt. crassa	Plankt. limnetica	Plankt. contorta	Plankt. tallingii	Lemmermanniella pallida	Gloeotrichia echinulata	Radiocystis geminata	Snowella spp.	Phormidium sp.	Limnothrix redekei	Limn. planctonica	Pseudanabaena mucicola	P.anab catenata
		g/m3	g/m3	g/m3	g/m3	g/m3	g/m3	g/m3	g/m3	g/m3	g/m3	g/m3	g/m3	g/m3	g/m3	g/m3	g/m3	g/m3	g/m3	g/m3	g/m3	g/m3	g/m3	g/m3	g/m3	g/m3	g/m3	g/m3	g/m3	g/m3	g/m3	g/m3	g/m3	g/m3	g/m3	g/m3	g/m3	g/m3	g/m3	g/m3	g/m3	g/m3	g/m3	g/m3	g/m3	g/m3	g/m3	g/m3	g/m3
2010-08-10	2	2.607	0	0.32	0.801	0.32	0	0	0	0	0	0	0	0.15	0	0	0	0	0	0	0	0	0	0	0	0	0	0.033	0	0	0.033	0	0	0	0	0	0.014	0	0	0	0	0	0.014	0	0	0	0	0	0
2010-08-10	4	3.807	0	0.32	0.32	0.801	0	0	0	0	0	0	0	0	0	0	0.282	0	0	0	0	0	0.098	0	0	0	0	0.099	0	0.099	0	0	0	0	0	0.023	0	0.007	0	0	0	0	0.022	0.016	0	0	0	0	0
2010-08-10	5	3.353	0	0.32	0.801	0.641	0.32	0.356	0	0.119	0	0	0	0	0	0.043	0.089	0	0	0	0.021	0.037	0	0	0	0	0	0.063	0	0	0	0	0.063	0	0	0.047	0	0	0	0	0	0	0	0	0	0	0	0	0
2010-08-10	7	2.936	0	0.481	0	0.16	0	0.356	0	0	0	0	0	0	0	0.043	0.03	0	0	0	0.139	0	0.014	0	0.013	0	0	0.157	0	0.115	0.042	0	0	0	0	0.138	0	0	0	0	0	0	0.032	0.016	0	0	0	0	0
2010-08-10	10	1.757	0	0.297	0.235	0	0.16	0	0	0	0	0	0	0	0.024	0	0.059	0	0	0	0	0	0	0	0	0	0	0	0	0	0	0	0	0	0	0.107	0	0.016	0	0	0	0	0	0	0	0	0	0	0
2010-08-10	11	3.265	0	0.16	0.481	0.32	0	0	0	0.119	0	0	0	0	0	0.107	0.056	0	0	0	0.043	0	0.041	0	0	0.073	0	0.041	0	0.041	0	0	0	0	0	0.139	0	0.004	0	0	0	0	0	0	0	0	0	0.042	0
2010-08-10	16	19.402	0	1.122	3.525	5.448	0.961	1.282	0	0.148	0	0	0	0	0	0	0	0	0	0.074	0	0	0	0	0	0	0	0.297	0	0.297	0	0	0	0.02	0	0.552	0	0.088	0	0	0	0	0.154	0.014	0	0	0	0	0
2010-08-10	17	17.628	0	1.923	1.602	5.288	0.801	1.424	0	0	0	0	0	0	0	0.064	0	0.019	0	0	0	0.119	0.02	0	0	0	0	0.035	0	0	0	0.035	0	0.018	0	0.712	0	0.017	0	0	0	0	0.059	0.021	0	0	0	0	0
2010-08-10	22	9.018	0	1.068	0.89	1.039	0.154	0	0	0	0	2.196	0	0	0	0.085	0	0.03	0	0.074	0.128	0.059	0.041	0	0	0	0	0.639	0	0.606	0	0.033	0	0.134	0	0.049	0.083	0.04	0	0	0	0	0.016	0.007	0	0	0	0	0.008
2010-08-10	27	6.391	0	0.641	0.961	0.801	0.16	0.445	0	0	0	0	0	0	0.028	0	0	0	0	0	0	0	0	0	0	0	0	0.029	0	0	0	0.029	0	0.061	0.027	0.303	0.059	0	0	0	0	0	0.085	0.012	0	0	0	0	0
2010-08-10	38	6.775	0.091	0	0.803	0.641	0.297	0	0	0	0	0	0	0	0	0.128	0	0	0	0	0.043	0	0	0	0	0	0	0.119	0	0.119	0	0	0	0.029	0	0.29	0	0.064	0	0	0	0	0.036	0.004	0	0	0	0	0
2010-08-10	51	12.283	0	0.742	3.044	2.243	1.335	0.134	0	0	0	0	0	0	0	0.021	0.408	0	0	0	0	0	0	0	0	0	0	0.037	0	0.037	0	0	0	0.024	0	0.2	0.055	0.009	0	0	0	0	0.016	0.005	0	0	0	0	0
2010-08-10	52	5.921	0	0.214	0.214	0.214	0.107	0	0	0	0	0.059	0	0	0	0.078	0.054	0	0	0.124	0.029	0	0	0	0	0	0	0.317	0	0.317	0	0	0	0.087	0.051	0.318	0	0.011	0	0	0	0	0.028	0	0	0	0	0	0
2010-08-10	56	8.972	0	0.32	0.32	1.602	0.107	0.237	0	0.079	0	0	0	0	0	0.078	0.109	0.064	0	0.124	0	0	0.043	0	0	0	0	0.079	0	0	0	0.079	0	0.025	0	0.427	0	0.039	0	0	0	0	0.038	0.028	0	0	0	0	0
2010-08-10	91	2.475	0	0	0.47	0.32	0	0	0	0	0	0	0	0	0	0.078	0.054	0	0	0	0.029	0	0.104	0	0	0	0	0.042	0	0.042	0	0	0	0	0	0.045	0	0.004	0	0	0	0	0	0	0	0	0	0	0
2011-05-24	2	2.587	0	0	0	0	0	0	0	0	0	0	0	0	0	0	0	0	0	0	0	0	0	0	0	0	0	0	0	0	0	0	0	0	0	0	0.013	0	0	0	0	0	0	0	0	0	0	0	0
2011-05-24	4	3.206	0	0	0	0	0	0	0	0	0	0	0	0.006	0	0	0	0	0	0	0	0	0	0	0	0	0	0	0	0	0	0	0	0	0	0	0	0	0	0	0	0	0	0	0	0	0	0	0
2011-05-24	11	3.052	0	0	0	0	0	0	0	0	0	0	0	0	0	0	0	0	0	0	0	0	0	0	0	0	0	0	0	0	0	0	0	0	0	0	0	0.002	0	0	0	0	0	0	0	0	0	0	0
2011-05-24	16	12.345	0	0	0	0.16	0	0.712	0	0	0	0	0	0	0	0	0	0	0	0	0	0	0	0	0	0	0	0.037	0	0.037	0	0	0	0	0	0	0	0	0	0	0	0	0	0	0	0	0	0	0
2011-05-24	17	16.252	0	0	0.214	0.32	0	0	0	0	0	0	0	0	0	0.024	0	0	0	0	0	0	0	0	0	0	0	0.037	0	0.037	0	0	0	0	0	0	0	0.001	0	0	0	0	0	0	0	0	0	0	0
2011-05-24	38	4.492	0	0	0.16	0	0	0	0	0	0	0	0	0	0	0	0.015	0	0	0	0	0	0	0	0	0	0	0.03	0	0.03	0	0	0	0	0	0	0	0	0	0	0	0	0	0	0	0	0.035	0	0
2011-06-07	2	1.653	0	0	0.16	0	0	0	0	0	0	0	0	0	0	0	0	0	0	0	0	0	0	0	0	0	0	0	0	0	0	0	0	0	0	0	0	0.001	0	0	0	0	0	0	0	0	0	0	0
2011-06-07	4	4.016	0	0	0	0	0	0	0	0	0	0	0	0	0	0	0	0	0	0	0	0	0	0	0	0	0	0	0	0	0	0	0	0	0	0	0	0	0	0	0	0	0	0	0	0	0	0	0
2011-06-07	11	1.259	0	0	0	0	0.08	0	0	0	0	0	0	0	0	0	0	0	0	0	0	0	0	0	0	0	0	0	0	0	0	0	0	0	0	0	0	0	0	0	0	0	0	0	0	0	0	0	0
2011-06-07	16	5.357	0	0.16	0.16	0.481	0	0	0	0	0	0.084	0	0	0.009	0.015	0	0	0	0	0	0	0	0	0	0	0	0	0	0	0	0	0	0	0	0	0	0.001	0	0	0	0	0.043	0.014	0	0	0	0	0
2011-06-07	17	4.656	0	0	0	0.16	0	0.119	0	0	0	0.087	0	0	0	0	0	0	0	0	0	0	0	0	0	0	0	0	0	0	0	0	0	0	0	0	0	0.001	0	0	0	0	0.028	0	0	0	0	0	0
2011-06-07	38	3.249	0	0	0.32	0.16	0	0	0	0	0	0.042	0	0	0	0	0	0	0	0	0	0	0	0	0	0	0	0.006	0	0	0.006	0	0	0	0	0	0	0.001	0	0	0	0	0	0	0	0	0	0	0
2011-06-21	2	1.806	0	0	0	0.16	0	0	0	0	0	0	0	0	0	0	0	0	0	0	0	0	0	0	0	0	0	0	0	0	0	0	0	0	0	0	0	0	0	0	0	0	0	0	0	0	0	0	0
2011-06-21	4	5.77	0	0	0	0.16	0	0.475	0	0	0	0.017	0	0.004	0	0	0	0	0	0	0	0	0	0	0	0	0	0	0	0	0	0	0	0	0	0	0.009	0.001	0	0	0	0	0	0	0	0	0	0	0
2011-06-21	11	4.704	0	0	0	0.16	0.16	0.119	0	0	0	0	0	0	0	0	0	0	0	0	0	0	0	0	0	0	0	0	0	0	0	0	0	0	0	0	0	0	0	0	0	0	0	0	0	0	0	0	0
2011-06-21	16	5.572	0	0.214	0.214	0.32	0	0.554	0	0	0	0	0	0	0.024	0.039	0	0	0	0	0	0	0	0	0	0	0	0	0	0	0	0	0	0	0	0	0.055	0.108	0	0	0.1	0	0.1	0.024	0	0	0	0	0
2011-06-21	17	7.728	0	1.068	0.32	0.855	0	0.633	0	0	0	0.045	0	0	0	0.009	0	0	0	0	0	0	0	0	0	0	0	0	0	0	0	0	0	0	0	0.011	0	0.003	0	0	0.016	0	0.104	0	0	0	0	0	0
2011-06-21	38	2.356	0	0	0	0.16	0	0	0	0	0	0	0	0	0	0	0	0	0	0	0	0	0	0	0	0	0	0	0	0	0	0	0	0	0	0	0	0.001	0.007	0	0	0	0.083	0	0	0.03	0	0	0
2011-07-05	2	4.937	0	0.15	0.385	2.083	0	0	0	0	0	0	0	0.12	0	0	0	0	0.051	0	0	0	0	0	0	0	0	0.045	0	0.045	0	0	0	0	0	0	0	0	0	0	0	0	0	0	0	0	0	0	0
2011-07-05	4	4.252	0	0.32	0.16	1.175	0	0	0	0	0	0	0	0	0	0	0	0	0.18	0	0	0	0	0	0	0	0	0	0	0	0	0	0	0	0	0	0	0	0	0	0	0	0	0	0	0	0	0	0
2011-07-05	11	4.691	0	0.107	0.427	1.496	0	0	0	0	0	0.015	0	0	0	0.011	0	0	0.026	0	0	0	0	0	0	0	0	0.006	0	0	0.006	0	0	0	0	0.011	0	0	0	0	0	0	0	0	0	0	0	0	0
2011-07-05	16	5.923	0	0	0.481	1.496	0	0	0.107	0	0	0	0	0	0.009	0.019	0	0.107	0.065	0	0	0	0	0	0	0	0	0.025	0	0.015	0	0.01	0	0	0.004	0.056	0.014	0.008	0	0	0	0	0.083	0	0	0	0	0	0
2011-07-05	17	4.892	0.16	0.641	0	0.641	0	0	0	0	0	0.015	0	0	0	0.028	0.031	0.059	0.148	0.074	0.021	0	0	0	0	0	0	0.024	0	0	0	0.024	0	0.013	0	0.022	0.245	0.017	0	0	0	0	0.047	0.071	0	0	0	0	0
2011-07-05	38	6.74	0	0.32	0	0.961	0	0	0	0	0	0	0	0	0	0.019	0	0.027	0	0	0	0	0	0	0	0	0	0.028	0	0	0.028	0	0	0	0.025	0	0.024	0.004	0	0	0	0	0.059	0	0	0.11	0.125	0	0
2011-07-18	2	8.755	0	0.423	0	5.93	0	0	0	0	0	0	0	0.025	0	0	0	0		0	0	0	0	0	0	0	0	0.031	0	0.031	0	0	0	0	0	0	0	0	0	0	0	0	0	0	0	0	0	0	0
2011-07-18	4	7.207	0	0.16	0.641	3.685	0	0	0	0	0	0	0	0	0	0	0	0		0	0	0	0	0	0	0	0	0	0	0	0	0	0	0	0	0	0.022	0	0	0	0	1.466	0.036	0	0	0	0	0	0
2011-07-18	11	7.457	0	0.16	0.16	1.923	0.481	1.424	0	0	0	0	0	0	0.009		0	0	0	0.074	0	0	0	0	0	0	0	0	0	0	0	0	0	0	0	0	0	0	0	0	0	0	0.012	0	0	0	0	0	0
2011-07-18	16	10.963	0.32	0.48	1.763	2.724	0	0	0	0.237	0	0	0	0	0.009	0.15	0	0.1	0.107	0.074	0.213	0	0	0	0	0	0	0.176	0	0.099	0	0.077	0	0.14	0	0.211	0	0.091	0	0	0	0	0.0474	0	0	0	0	0	0
2011-07-18	17	12.496	0.166	0.641	1.602	2.243	0	0	0.107	0.158	0	0.081	0	0.598	0.028	0.36			0	0	0.171	0.037	0.041	0	0	0	0	0.071	0	0	0	0.071	0	0.069	0	0.289	0	0.052	0	0	0	0	0.012	0	0	0	0	0	0
2011-07-18	38	9.054	0	0.641	0.16	5.127	0	0	0	0.079	0	0	0	0.019	0	0.009	0	0	0	0	0	0	0	0	0	0	0	0.074	0	0.074	0	0	0	0	0	0	0	0.002	0	0	0	0	0.047	0	0	0	0	0	0
2011-08-02	2	10.044	0	0	0.641	5.608	0	0.119	0	0.079	0	0	0	0	0.015	0	0.032	0	0	0	0	0	0	0	0	0	0	0.245	0	0.245	0	0	0	0	0	0.047	0.004	0.004	0	0	0.011	0	0.02	0.007	0	0	0	0	0
2011-08-02	4	13.352	0	0.16	0.641	7.05	0	0	0	0	0	0	0	0	0.009	0	0	0	0	0	0	0	0	0	0	0	0	0.277	0	0.277	0	0	0	0	0	0.027	0.044	0	0	0	0.006	2.932	0.036	0.011	0	0	0	0	0
2011-08-02	11	9.129	0	0	0	2.083	0	0.237	0	0.119	0	0	0	0.016	0.009	0	0	0	0	0	0	0	0	0	0	0	0	0.09	0	0.079	0	0.011	0	0.037	0	0	0.055	0.032	0	0	0	0	0	0	0	0	0	0	0
2011-08-02	16	12.714	0.083	1.122	1.442	2.884	0	0.593	0.107	0.079	0	0	0	0	0	0	0	0	0	0.074	0.021	0	0	0	0	0	0	0.013	0	0	0	0.013	0	0.064	0	0.011	0.109	0.249	0	0	0.01	0	0.107	0.006	0	0	0	0	0
2011-08-02	17	18.369	0	1.763	1.923	6.089	2.404	0.356	0.079	0.119	0	0	0	0	0	0	0	0	0	0	0	0	0	0	0	0	0	0.12	0	0.099	0.021	0	0	0.093	0	0.187	0	0.099	0	0	0	0	0.028	0.018	0	0.007	0	0	0
2011-08-02	38	9.768	0	0.32	0.641	0.641	0	0	0	0	0	0	0	0	0.024	0.021	0	0	0	0	0	0	0.014	0	0	0	0	0.208	0	0.101	0	0.107	0	0.209	0	0.304	0	0.659	0.01	0	0	0	0.028	0.026	0	0	0	0	0
2011-08-09	2	8.201	0	0	0.16	4.012	0	0	0	0.079	0	0	0	0	0.009	0	0.01	0	0	0	0	0	0	0	0	0	0	0.603	0	0.603	0	0	0	0	0	0.054	0	0	0	0	0	0	0	0.005	0	0	0	0	0
2011-08-09	4	7.052	0	0	0.481	4.487	0	0.059	0	0	0	0	0	0	0	0	0	0	0	0	0	0	0	0.077	0	0	0	0.256	0	0.256	0	0	0	0	0	0.175	0	0.004	0	0	0	0	0	0	0	0	0	0	0
2011-08-09	5	10.363	0	0.131	0.32	2.22	0	0.237	0	0	0	0	0	0	0	0.043	0	0	0	0	0	0	0	0	0	0	0	1.382	0	1.36	0	0.022	0	0	0	0.089	0	0	0	0	0.015	0	0	0	0	0	0	0	0
2011-08-09	7	10.125	0	0.131	0	3.709	0.356	0	0	0	0	0	0	0	0	0	0.045	0	0	0.074	0	0	0	0	0	0	0	2.077	0	2.077	0	0	0	0	0	0	0	0	0	0	0	0	0.024	0	0	0	0	0	0
2011-08-09	10	6.654	0	0	0.16	2.819	0.519	0	0	0	0	0	0	0	0	0.021	0	0.019	0	0	0	0	0	0	0	0	0	0.544	0	0.544	0	0	0	0	0	0.049	0	0	0	0	0	0	0	0.008	0	0	0	0	0
2011-08-09	11	7.205	0	0.16	0.961	2.374	0.32	0	0	0	0	0	0	0	0	0	0	0	0	0	0	0	0	0	0	0	0	0.15	0	0.142	0	0.008	0	0.024	0	0.154	0	0.084	0	0	0	0	0	0	0	0	0.006	0	0
2011-08-09	16	17.632	0	1.763	4.487	4.487	0	0	0.107	0	0	0	0	0.044	0	0	0	0	0	0	0	0	0	0	0	0	0	0.244	0	0.146	0.018	0.08	0	0.073	0	0.179	0	0.658	0	0.003	0	0	0.107	0.04	0	0	0	0	0
2011-08-09	17	17.591	0	2.03	1.602	4.967	0.481	0.712	0	0.158	0	0.045	0	0	0	0	0.109	0	0	0.037	0	0	0	0	0	0	0	0.047	0	0.031	0	0.016	0	0.019	0	0.282	0	0.071	0	0	0	0	0.028	0.024	0	0	0	0	0
2011-08-09	22	13.42	0	2.243	1.122	2.243	0.32	1.187	0	0.475	0	0.045	0	0	0	0.021	0.148	0.067	0	0.148	0.145	0	0	0	0	0	0	0.074	0	0.074	0	0	0	0.211	0	0.171	0	0.118	0	0	0	0	0.019	0	0.103	0	0	0	0
2011-08-09	27	12.525	0	2.404	0.801	4.487	0	0.119	0	0.158	0	0	0	0.052	0	0	0	0	0	0.074	0	0	0	0	0	0	0	0	0	0	0	0	0	0.093	0	0.12	0	0.267	0	0	0.013	0	0.071	0	0	0	0	0	0
2011-08-09	38	6.93	0	0	0	2.374	0	0	0	0	0	0	0	0	0.047	0	0.01	0	0	0.074	0.053	0	0	0	0	0	0	0.205	0	0.087	0.045	0.073	0	0.057	0	0.051	0	0.669	0	0	0	0	0.047	0.023	0	0	0	0	0
2011-08-09	51	20.549	0	3.739	2.804	4.822	0	0.297	0.267	2.572	0	0.045	0	0	0	0	0.005	0	0.08	0	0	0	0	0	0	0	0	0	0	0	0	0	0	0.036	0	0.267	0	0.385	0	0	0	0	0.012	0	0	0	0	0	0
2011-08-09	52	19.425	0	2.868	0.32	4.896	0.475	1.543	0	0.079	0	0.045	0	0	0	0.021	0.011	0	0	0.074	0	0	0	0	0	0	0	0.791	0	0.791	0	0	0	0.151	0	0.588	0	0.121	0	0	0	0	0.012	0	0	0	0	0	0
2011-08-09	56	5.683	0	0.16	0.16	1.122	0	0	0	0	0	0	0	0.024	0	0	0	0	0.044	0.044	0	0	0	0	0	0	0	0.117	0	0	0	0.117	0	0.1	0	0.045	0	0.178	0	0	0	0	0	0.005	0.16	0	0	0	0
2011-08-09	91	7.507	0	0.148	0	0	0.119	0	0	3.086	0	0	0	0.081	0.071	0	0	0.022	0	0	0	0	0	0	0	0	0	0.584	0	0.584	0	0	0	0	0	0.077	0.011	0.007	0.003	0	0.01	0	0.012	0.005	0	0	0	0	0
2011-08-16	2	10.427	0	0.214	0.32	4.487	0	0	0	0	0	0	0	0	0	0.021	0	0	0	0	0.16	0	0	0	0	0	0	2.615	0	2.615	0	0	0	0	0	0.024	0	0.004	0	0	0	0	0.012	0.005	0	0	0	0	0
2011-08-16	4	11.266	0	0	0.214	3.64	0	0.119	0	0	0	0	0	0	0	0	0	0	0	0	0	0	0	0.03	0	0	0	1.848	0	1.848	0	0	0	0	0	0.022	0	0	0	0	0.005	0	0.009	0	0	0	0.002	0	0
2011-08-16	11	6.801	0	0.16		2.623	0	0	0	0	0	0	0	0.043	0	0	0	0	0	0	0	0	0	0	0	0	0	1.113	0	1.113	0	0	0	0	0	0.043	0	0	0	0	0.005	0	0	0	0	0	0	0	0
2011-08-16	16	12.749	0	1.816	1.389	3.952	0	0	0	0.237	0	0.053	0	0	0	0.089	0	0	0	0.074	0.228	0	0	0	0	0	0	0.078	0	0.078	0	0	0	0.101	0	0.15	0	0.112	0	0	0	0	0.059	0.033	0	0	0	0	0
2011-08-16	17	13.1	0	2.35	1.763	4.059	0	0.237	0	0	0		0	0	0	0.064	0	0	0		0.545	0	0	0	0.024	0	0	0.321	0	0.321	0	0	0	0.122	0	0.15	0.021	0.362	0	0	0.007	0	0.036	0.023	0	0	0	0	0
2011-08-16	38	6.033	0	0.107	0.214	1.389	0	0	0	0	0	0	0	0.027	0	0	0	0	0	0.074	0.465	0	0	0	0	0	0	0.426	0	0.381	0.045		0	0.008	0	0	0	0.043	0	0.01	0	0	0	0	0	0.011	0	0	0
2011-08-30	2	5.125	0	0	0	1.282	0	0	0	0	0	0	0	0.033	0	0	0	0	0	0	0	0	0	0	0	0	0	1.113	0	1.113	0	0	0	0	0	0.01	0	0	0	0	0.005	0	0	0.009	0	0	0	0	0
2011-08-30	4	10.647	0	0.087	0.119	1.068	0	0	0	0	0	0	0	0.021	0	0	0	0	0	0	0.145	0	0	0	0	0	0	5.952	0	5.952	0	0	0	0	0	0.01	0	0.004	0	0	0	0	0	0	0	0	0	0	0
2011-08-30	11	8.217	0	0.261	0.148	1.78	0.396	0	0	0	0	0	0	0	0	0.064	0	0	0	0.074	0	0	0.074	0.245	0	0	0	2.077	0	2.055	0.022	0	0	0.04	0	0.022	0	0.071	0	0	0	0	0.024	0	0	0	0.046	0	0
2011-08-30	16	14.917	0	1.175	1.335	4.154	0.392	0.356	0.317	0	0	0.045	0	0	0	0.043	0.044	0	0	0.223	0	0.21	0.014	0.015	0.004	0	0	0.393	0	0.286	0	0.107	0	0.87	0	0.033	0	0.165	0	0	0	0	0.024	0.028	0	0	0	0	0
2011-08-30	17	11.886	0	0.641	2.564	2.967	0.273	0	0	1.044	0	0.223	0	0.038	0	0	0	0	0	0.074	0	0	0	0	0	0	0	0.23	0	0.111	0	0.119	0	0.14	0	0.065	0	0.047	0	0	0.006	0	0.104	0.063	0	0	0	0	0
2011-08-30	38	6.972	0	0.119	0.297	2.083	0	0	0	0	0	0	0	0.017	0	0.192	0	0	0	0.074	0	0	0	0	0	0	0	1.311	0	1.175	0.027	0.109	0	0.12	0	0.011	0	0.076	0	0.003	0	0	0.024	0.006	0	0.012	0.231	0	0
2011-09-12	2	5.446	0	0.087	0	1.202	0	0.396	0	0	0	0	0	0	0	0	0	0	0	0	0	0	0	0	0	0	0	1.83	0	1.83	0	0	0	0.018	0	0	0.013	0.011	0	0	0	0	0	0	0	0	0	0	0
2011-09-12	4	9.784	0	0.16	0.267	2.872	0	0.079	0	0	0	0	0	0	0	0	0	0	0	0	0	0	0	0	0	0	0	2.448	0	2.448	0	0	0	0.012	0	0.067	0	0.008	0	0	0	0	0	0	0	0	0	0	0
2011-09-12	11	13.296	0	0.409	0.32	3.525	0	0	0	0.237	0	0.051	0	0	0.024	0.214	0	0	0	0	0	0	0	0	0	0	0	2.118	0	2.118	0	0	0	0.023	0	0	0.042	0.011	0	0	0	0	0	0	0	0	0	0	0
2011-09-12	16	11.234	0	0.481	1.282	5.127	0	0.119	0.071	0.237	0	0.245	0	0	0	0	0	0	0	0.074	0.166	0	0	0	0.028	0	0	0.254	0.186	0.068	0	0	0	0.22	0	0.134	0	0.082	0	0	0.012	0	0.03	0.03	0	0	0	0	0
2011-09-12	17	16.474	0	2.884	1.282	7.531	0.16	0.475	0.208	0.475	0	0.163	0	0	0	0.064	0.063	0.015	0	0.074	0	0	0	0	0.012	0	0	0.153	0	0.136	0	0.017	0	0.26	0	0.033	0	0.044	0	0	0	0	0.024	0.024	0	0	0	0	0
2011-09-12	38	7.21	0	0.16	0.32	1.345	0	0	0	0	0.077		0	0	0	0	0.015	0	0	0.074	0.021	0	0	0	0	0	0	2.308	0	2.208	0.1	0	0	0.053	0	0.045	0.062	0.072	0.007	0	0	0	0.014	0.014	0	0.016	0.039	0	0
2011-09-27	2	5.782	0	0	0.16	2.176	0.148	0	0	0	0	0	0	0	0	0	0	0	0	0.032	0	0	0	0	0	0	0	1.103	0	1.103	0	0	0	0.017	0	0.061	0.01	0.016	0	0	0	0	0	0	0	0	0	0	0
2011-09-27	4	5.501	0	0	0.214	2.105	0.32	0.119	0	0	0	0	0	0	0	0	0	0	0.016	0	0.091	0	0	0	0	0	0	0.597	0	0.597	0	0	0	0	0	0.084	0	0.015	0	0	0	0	0	0	0	0	0	0	0
2011-09-27	11	7.003	0	0	0.32	1.266	0	0	0	0.079	0	0	0	0	0	0	0	0	0.019	0	0	0	0	0	0	0	0	1.947	0	1.947	0	0	0	0.02	0	0.02	0.009	0.075	0.003	0	0	0	0	0	0	0	0	0	0
2011-09-27	16	11.309	0	1.929	0.961	2.967	0.443	0	0	0.158	0	0.467	0	0	0	0	0.134	0.009	0	0.272	0.043	0	0	0	0	0	0	0.227	0	0.156	0.071	0	0	0.08	0	0.234	0	0.059	0	0	0	0		0.034	0	0	0	0	0
2011-09-27	17	10.161	0.237	0.801	1.442	3.917	0.256	0	0.079	0.475	0	0.467	0	0	0	0	0.023	0.009	0	0.074	0.043	0	0	0	0	0	0	0.074	0	0.031	0.043	0	0	0.016	0	0.178	0.027	0.059	0	0	0	0	0.047	0.026	0	0	0	0	0
2011-09-27	38	6.565	0	0.801	0.309	0.931	0	0	0	0.119	0	0.136	0	0	0	0	0.01	0.03	0	0.073	0.064	0	0	0	0	0	0	1.467	0	1.363	0.06	0.044	0	0	0	0.067	0.01	0.091	0.009	0.002	0	0	0.012	0.005	0	0.049	0.051	0	0
2011-10-11	2	4.759	0	0.261	0	1.929	0.131	0	0	0	0	0.163	0	0	0	0	0	0	0	0	0	0	0	0	0	0	0	0.571	0	0.571	0	0	0	0	0	0.045	0	0.02	0	0	0	0	0	0	0	0	0	0	0
2011-10-11	4	3.993	0	0	0.16	1.749	0.109	0.158	0	0	0		0	0	0	0	0	0	0	0	0	0	0	0	0	0	0	0.325	0	0.325	0	0	0	0	0	0.045	0	0.004	0	0	0.007	0	0.016	0	0	0	0	0	0
2011-10-11	11	5.292	0	0.087	0	2.16	0.124	0.237	0	0	0	0	0	0	0	0	0	0	0	0	0	0	0	0	0	0	0	0.779	0	0.779	0	0	0	0	0	0.089	0.01	0.014	0	0	0	0	0	0	0	0	0	0	0
2011-10-11	16	7.015	0	0.641	0	1.709	0.16	0.593	0	0.079	0	0.136	0	0	0	0.021	0	0.021	0.147	0.074	0	0	0	0	0	0	0	0.054	0	0.054	0	0	0	0.089	0	0.07	0	0.041	0	0	0	0		0.005	0	0	0	0	0
2011-10-11	17	6.397	0	0.32	0.214	1.978	0	0	0	0.119	0.079	0.218	0	0	0	0.021	0	0	0	0.049	0	0	0.007	0	0	0	0	0.585	0.068	0.517	0	0	0	0.056	0	0.093	0	0.028	0	0	0	0	0	0	0	0	0	0	0
2011-10-11	38	6.76	0	0.16	0.198	1.584	0.16	0.079	0.16	0.148	0	0.045	0	0	0	0	0	0	0	0	0	0	0	0	0	0	0	1.632	0	1.632	0	0	0	0	0	0.045	0	0.014	0.003	0	0.016	0	0.012	0	0	0.027	0.035	0	0
2012-05-08	2	1.606	0	0	0	0	0	0	0	0	0	0	0	0	0	0	0	0	0	0	0	0	0	0	0	0	0	0	0	0	0	0	0	0	0	0	0	0	0	0	0	0	0	0	0	0	0	0	0
2012-05-08	4	2.204	0	0	0	0	0	0	0	0	0	0	0	0	0	0	0	0	0	0	0	0	0	0	0	0	0	0	0	0	0	0	0	0	0	0	0	0	0	0	0	0	0	0	0	0	0	0	0
2012-05-08	11	1.768	0	0	0	0	0	0	0	0	0	0	0	0	0	0	0	0	0	0	0	0	0	0	0	0	0	0	0	0	0	0	0	0	0	0	0.016	0	0	0	0	0	0	0	0	0	0	0	0
2012-05-08	16	6.784	0	0	0	0	0	0	0	0	0	0	0	0	0	0	0	0	0	0	0	0	0	0	0	0	0	0	0	0	0	0	0	0	0	0	0.011	0	0	0	0	0	0	0	0	0	0	0	0
2012-05-08	17	2.983	0	0	0	0	0	0	0	0	0	0.062	0	0	0	0	0	0	0	0	0	0	0	0	0	0	0	0	0	0	0	0	0	0	0	0	0	0	0	0	0	0	0.009	0	0	0	0	0	0
2012-05-08	38	1.192	0	0	0	0	0	0	0	0	0	0	0	0	0	0	0	0	0	0	0	0	0	0	0	0	0	0	0	0	0	0	0	0	0	0	0	0.01	0.022	0	0	0	0	0	0	0	0.055	0	0
2012-06-13	2	1.911	0	0	0.053	0.053	0	0	0	0	0	0	0	0	0	0	0	0	0	0	0	0	0	0	0	0	0	0	0	0	0	0	0	0	0	0	0	0	0	0	0	0	0	0.009	0	0	0	0	0
2012-06-13	4	1.409	0	0	0	0	0	0	0	0	0	0	0	0	0	0	0	0	0	0	0	0	0	0	0	0	0	0	0	0	0	0	0	0	0	0	0	0.017	0	0	0	0	0	0.009	0	0	0	0	0
2012-06-13	11	1.165	0	0	0	0	0	0	0	0	0	0	0	0	0	0	0	0	0	0	0	0	0	0	0	0	0	0	0	0	0	0	0	0	0	0	0	0	0	0	0	0	0	0	0	0	0	0	0
2012-06-13	16	5.994	0.136	0.534	0.32	0.534	0.214	0.237	0	0	0	0.045	0	0	0	0.017	0	0	0	0	0	0	0	0	0	0	0	0	0		0	0	0	0	0	0.027	0.01	0	0	0	0.013	0	0.009	0	0	0	0	0	0
2012-06-13	17	6.73	0	0	0.32	1.175	0.107	0	0.107	0	0	0.111	0	0.144	0.014	0	0	0	0	0	0	0	0	0	0.017	0	0	0.015	0	0.015	0	0	0	0.058	0	0.077	0	0.016	0	0	0	0	0	0	0	0	0	0	0
2012-06-13	38	4.801	0	0	0.107	0.107	0	0	0	0	0	0	0	0	0.014	0	0	0	0	0	0	0	0	0	0	0	0	0	0	0	0	0	0	0	0	0	0	0	0.011	0	0	0	0	0	0	0	0.052	0	0
2012-07-09	2	5.945	0	0.107	0	0.32	0	0	0	0.079	0	0	0	0	0	0	0	0	0.026	0	0	0	0	0	0	0	0	0	0	0	0	0	0	0	0	0	0	0.009	0	0	0	0	0.009	0.005	0	0	0	0	0
2012-07-09	4	5.171	0	0.107	0.214	0.427	0	0	0	0	0	0	0	0.032	0	0.082	0	0	0.053	0	0	0	0	0	0	0	0	0	0	0	0	0	0	0	0	0	0	0	0	0	0.013	0	0.019	0	0	0	0	0	0
2012-07-09	11	4.376	0	0.053	0	0	0	0.04	0	0	0	0	0	0	0	0	0	0	0.052	0	0	0	0	0	0	0	0	0.084	0	0.084	0	0	0	0	0	0	0	0	0	0	0	0	0.009	0	0	0	0	0	0
2012-07-09	16	9.875	0	0.214	0.534	0.855	0	0	0	0.079	0	0.124	0	0.245	0	0.272	0	0	0.107	0.371			0.026	0	0	0	0	0.482	0	0.482	0	0	0	0.029	0.01	0.362	0.017	0.044	0	0	0	0	0.038	0	0	0	0	0	0
2012-07-09	17	9.202	0	0.107	0	0.534	0	0	0	0.079	0	0.277	0	0.059	0	0.408	0	0.134	0.107	0.312	0.058	0.218	0.182	0	0	0	0	1.768	0	1.768	0	0	0	0.116	0	0.245	0.01	0.036	0	0	0	0	0	0.01	0	0	0	0	0
2012-07-09	38	7.928	0	0	0.32	0	0	0	0	0	0	0.045	0	0	0.071	0.408	0	0.064	0.053	0.495			0.078	0.027	0	0	0	0.389	0	0.389	0	0	0	0	0	0.089	0.011	0.035	0	0	0	1.466	0.066		0	0	0	0	0
2012-08-07	2	2.675	0	0	0	0.32	0.107	0.079	0	0	0	0	0	0	0	0.017	0	0	0	0	0	0	0	0	0	0	0	0.04	0	0.04	0	0	0	0.005	0	0	0.071	0.021	0	0	0.013	0	0.009	0.018	0	0	0	0	0
2012-08-07	4	3.721	0	0.32	0.079	1.175	0	0.317	0	0.079	0	0	0	0.056	0	0.07	0	0	0	0	0	0	0	0.062	0	0	0	0.046	0	0.046	0	0	0	0	0	0.03	0	0	0	0	0	0	0.009	0.009	0	0	0	0	0
2012-08-07	5	3.832	0	0.214	0	0.214	0	0	0	0	0	0	0	0.071	0	0	0	0	0	0	0	0	0	0	0	0	0	0	0		0	0	0	0	0	0	0	0.016	0	0	0.026	1.466	0.015	0.028	0	0	0	0	0
2012-08-07	7	3.031	0	0	0	0.214	0	0	0	0	0	0	0	0	0.043	0	0	0	0	0	0	0	0	0	0	0	0	0.134	0	0.134	0	0	0	0.023	0	0.027	0.014	0.013	0	0	0	0	0	0.009	0	0	0	0	0
2012-08-07	10	3.155	0	0	0	0.748	0	0.317	0	0	0	0.028	0	0	0	0.134	0	0	0	0.124	0	0	0	0	0	0	0	0	0		0	0	0	0	0	0.107	0	0	0	0	0	0	0.028	0.009	0	0	0	0	0
2012-08-07	11	3.613	0	0.142	0.214	1.282	0	0	0	0	0	0	0	0.021	0	0.049	0.026	0	0	0.059	0	0	0	0	0	0	0	0.109	0	0.109	0	0	0	0.058	0	0.134	0	0.005	0	0	0	0	0	0.02	0	0	0	0	0
2012-08-07	16	12.357	0	0.214	0.748	1.816	0	0	0	0	0	0.114	0	0.118	0	0.019	0	0	0	0.223	0	0	0	0	0	0	0	0.237	0	0.237	0	0	0	0.118	0	0.223	0.014	0.047	0	0	0	0	0.032	0.033	0	0	0	0	0
2012-08-07	17	7.686	0	0.107	0.107	0.534	0	0	0	0	0	0.256	0		0	0	0	0	0	0	0	0	0	0	0	0	0	0.079	0	0.079	0	0	0	0.066	0	0.071	0.104	0.087	0	0	0.009	0	0.114	0.142	0	0	0	0	0
2012-08-07	22	10.838	0	0.427	0.214	1.709	0	0.475	0	0	0	0.201	0	0.027	0	0.074	0	0	0	0.077	0.107	0	0	0	0	0	0	0.063	0	0.059	0.004	0	0	0.048	0	0.167	0.056	0.035	0	0	0	0	0.047	0.037	0	0	0	0	0
2012-08-07	27	8.166	0	0	0.32	0.961	0	0	0	0.158	0	0.124	0		0	0	0	0	0	0.163	0.021	0	0	0	0	0	0	0.119	0	0.119		0	0	0.071	0	0.089	0.135	0.057	0	0	0	0	0.019	0.057	0	0	0	0	0
2012-08-07	38	3.829	0	0.32	0.107	0.107	0	0	0	0	0	0	0	0.029	0.014	0	0	0	0	0.062	0	0	0	0	0	0	0	0.015	0	0.015		0	0	0.203	0	0.056	0.027	0.038	0.029	0	0	0	0.019		0	0	0	0	0
2012-08-07	43	5.913	0	0.32	0	0.961	0	0	0	0	0	0.052	0	0.025	0	0	0	0.052	0	0.079	0	0	0	0	0	0	0	0.042	0	0.042		0	0	0.203	0	0.093	0.26	0.025	0	0	0	0	0.028	0.066	0	0	0	0	0
2012-08-07	51	10.219	0	0.107	0.641	1.496	0	0	0	0	0	0.108	0	0	0	0.057	0	0	0.02	0.148	0	0	0.01	0.157	0	0	0.124	1.156	0	1.15	0.006	0	0	0.178	0	0.145	0.178	0.069	0	0.022	0.079	0	0.038	0.057	0	0	0	0	0
2012-08-07	52	14.652	0	0.748	0.855	1.816	0.107	0.158	0	0.317	0	0.148	0	0.059	0	0.009	0	0.015	0	0.074	0	0	0	0	0	0	0	0.185	0	0.185	0	0	0	0.257	0	0.234	0.078	0.03	0	0	0	0	0.038	0.019	0	0	0	0	0
2012-08-07	91	3.613	0.214	0	0	0.534	0.32	0.317	0	0	0	0	0	0	0.014	0.272	0	0	0	0	0	0	0	0	0	0	0	0.136	0	0.136	0	0	0	0	0	0.02	0	0.011	0	0	0	0	0.008	0	0	0	0	0	0
2012-09-10	2	3.432	0	0	0	0.427	0.297	0	0	0	0	0.045	0	0	0	0	0	0	0	0	0.121	0	0	0	0	0	0	0.082	0	0.082	0	0	0	0.089	0	0.017	0.01	0.013	0	0	0	0	0.006	0	0	0	0	0	0
2012-09-10	4	4.889	0	0	0.107	0.427	0	0	0	0	0	0	0	0	0.114	0.027	0	0	0	0	0	0	0	0	0	0	0	0.06	0	0.054	0	0.006	0	0	0	0.045	0.015	0.016	0	0	0	0	0	0	0	0	0	0	0
2012-09-10	11	6.726	0	0.214	0	0.961	0	0	0	0	0	0.08	0	0.079	0	0	0	0	0	0.247	0.378	0	0	0	0	0	0	0.403	0	0.074	0	0.032	0.297	0.058	0	0.022	0	0.135	0	0	0.02	0	0.019	0.028	0	0	0	0	0
2012-09-10	16	9.542	0	0.396	0.748	1.579	0	0.106	0	0.079	0	0.119	0.174	0	0.014	0.078	0		0.19	0.427	0	0	0	0	0.025	0	0	1.055	0	0.865	0	0	0.19	0.107	0	0	0.174	0.146	0	0	0	0	0	0.035	0	0	0	0	0.019
2012-09-10	17	8.52	0	0	0.32	1.389	0	0	0	0	0	0.489	0	0	0	0	0	0	0	0.198	0	0		0.267	0	0	0	1.258	0	1.113	0	0	0.145	0.049	0	0	0.148	0.091	0	0	0	0	0.028	0.03	0	0	0	0	0
2012-09-10	38	7.616	0	0	0.475	0.665	0	0	0	0.079	0	0	0	0.21	0	0	0	0	0	0	0	0	0	0	0	0	0	0.707	0	0.356	0.111	0.24	0	0.116	0	0.033	0.04	0.095	0.011	0	0	0	0.024	0.007	0	0	0.004	0	0
2012-10-18	2	2.897	0	0.107	0.214	0.534	0	0	0	0	0	0.064	0	0.019	0	0	0	0	0	0	0	0	0	0	0	0	0	0	0	0	0	0	0	0	0	0.032	0	0.028	0	0	0	0	0.009	0	0	0	0	0	0
2012-10-18	4	3.513	0	0.107	0	0.534	0.158	0	0	0	0	0	0	0	0	0	0		0.073	0	0.145	0	0	0	0	0	0	0.155	0	0.155	0	0	0	0	0	0.045	0.054	0.02	0	0	0	0	0	0	0	0	0	0	0
2012-10-18	11	3.623	0	0.079	0	0.427	0	0	0	0	0	0.198	0	0.045	0	0	0	0	0	0	0	0	0	0	0	0	0	0.074	0	0.074	0	0	0	0	0	0	0.01	0.018	0	0	0	0	0	0	0	0	0	0	0
2012-10-18	16	5.263	0	0	0.114	0.833	0	0	0	0	0	0.245	0	0.011	0	0	0	0	0	0	0	0	0	0	0	0	0	0.654	0	0.654	0	0	0	0	0	0.01	0.04	0.044	0	0	0	0	0.004			0		0	0
2012-10-18	17	6.761	0.107	0	0.427	1.282	0	0.079	0	0.079	0	0.326	0	0.105	0	0	0	0	0	0	0	0	0	0	0	0	0	0.087	0	0.087	0	0	0	0	0	0.134	0.04	0.048	0.022	0	0	0	0	0	0	0	0	0	0
2012-10-18	38	2.999	0	0	0	0.32	0	0	0	0	0	0	0	0	0	0	0	0	0	0	0	0	0	0	0	0	0	0.32	0	0.173	0.139	0.008	0	0	0	0.026	0	0.091	0.045	0.002	0	0	0.009	0.009	0	0.463	0.2	0	0
[truncated: 12 more columns]
